# Supplementary material for: Labor force participation during COVID-19 and risk of depression: a Danish register study
Source: Eur J Public Health. 2022 Nov 18;33(1):80–6. doi: 10.1093/eurpub/ckac168 (PMC9897998; doi:10.1093/eurpub/ckac168)
Supplement: ckac168_Supplementary_Data [file ckac168_supplementary_data.zip]

Archive with 4 entries (3 files):
- ckac168_Supplementary_Data/
- ckac168_Supplementary_Data/ejph-2022-06-om-0325-File002.docx
- ckac168_Supplementary_Data/ejph-2022-06-om-0325-File003.docx
- ckac168_Supplementary_Data/ejph-2022-06-om-0325-File004.docx
